# Supplementary material for: Functional Pore Accessibility and Surface Chemistry Govern Adsorption in Biomass-Derived Activated Carbons Under Real Aqueous Conditions
Source: Materials (Basel). 2026 Jun 26;19(13):2743. doi: 10.3390/ma19132743 (PMC13362594; doi:10.3390/ma19132743)
Supplement: Supplementary file 1 [file materials-19-02743-s001.zip]

Archive with 1 entries (1 files):
- materials-4289897-supplementary.pdf
